# Supplementary material for: Distribution of Antibiotic Resistance in a Mixed-Use Watershed and the Impact of Wastewater Treatment Plants on Antibiotic Resistance in Surface Water
Source: Antibiotics (Basel). 2023 Nov 2;12(11):1586. doi: 10.3390/antibiotics12111586 (PMC10668835; doi:10.3390/antibiotics12111586)
Supplement: Supplementary file 1 [file antibiotics-12-01586-s001.zip]

Archive with 2 entries (2 files):
- antibiotics-2660509-supplementary file S1.pdf
- antibiotics-2660509-supplementary tables S1-S11.xlsx
